# Supplementary material for: ScReNI: Single-cell Regulatory Network Inference Through Integrating scRNA-seq and scATAC-seq Data
Source: Genomics Proteomics Bioinformatics. 2025 Jul 1;23(4):qzaf060. doi: 10.1093/gpbjnl/qzaf060 (PMC12646639; doi:10.1093/gpbjnl/qzaf060)
Supplement: qzaf060_Supplementary_Data [file qzaf060_supplementary_data.zip]

Archive with 14 entries (14 files):
- FigS1.pdf
- FigS2.pdf
- FigS3.pdf
- FigS4.pdf
- FigS5.pdf
- FigS6.pdf
- FigS7.pdf
- Supplementary material captions.docx
- Table S1.xlsx
- Table S2.xlsx
- Table S3.xlsx
- Table S4.xlsx
- Table S5.xlsx
- Table S6.xlsx
