# Supplementary material for: ScReNI: Single-cell Regulatory Network Inference Through Integrating scRNA-seq and scATAC-seq Data
Source: Genomics Proteomics Bioinformatics. 2025 Jul 1;23(4):qzaf060. doi: 10.1093/gpbjnl/qzaf060 (PMC12646639; doi:10.1093/gpbjnl/qzaf060)
Supplement: qzaf060_Supplementary_Data [file qzaf060_supplementary_data.zip › Table S1.xlsx]

## Sheet: Table S1
Table S1 Comparison of network-based cell clustering in retinal development
Number of genes	Regulation pairs	Types of clustering	CSN	LIONESS	CeSpGRN	kScReNI	wScReNI
500	Top 500	umap	0.488	0.001	0.513	0.517	0.642
		hclust	0.226	0.002	0.238	0.388	0.481
	Top 800	umap	0.488	0.001	0.522	0.472	0.637
		hclust	0.226	0.002	0.238	0.244	0.466
	Top 1000	umap	0.488	0.001	0.453	0.521	0.647
		hclust	0.226	0.001	0.238	0.244	0.236
	Top 3000	umap	0.488	0.001	0.524	0.473	0.595
		hclust	0.226	0.002	0.238	0.244	0.237
2000	Top 500	umap	0.411	0.001	0.469	0.483	0.698
		hclust	0.263	0.003	0.534	0.235	0.519
	Top 800	umap	0.411	0.001	0.56	0.479	0.701
		hclust	0.263	0.004	0.521	0.245	0.525
	Top 1000	umap	0.411	0.001	0.58	0.479	0.715
		hclust	0.263	0.003	0.552	0.247	0.512
	Top 3000	umap	0.411	0.001	0.576	0.469	0.716
		hclust	0.263	0.002	0.513	0.273	0.521
	Top CSN	umap	0.411	0.144	0.617	0.522	0.636
		hclust	0.263	0.169	0.249	0.313	0.296
Note: The maximum ARI values are highlighted in bold. ARI, adjusted rand index; CSN, cell-specific network; LIONESS, linear interpolation to obtain network estimates for single samples; CeSpGRN, cell specific gene regulatory network inference; wScReNI, weighted-nearest neighbor ScReNI; kScReNI, k-nearest neighbor ScReNI; ScReNI, single-cell regulatory network inference.
