# Supplementary material for: ScReNI: Single-cell Regulatory Network Inference Through Integrating scRNA-seq and scATAC-seq Data
Source: Genomics Proteomics Bioinformatics. 2025 Jul 1;23(4):qzaf060. doi: 10.1093/gpbjnl/qzaf060 (PMC12646639; doi:10.1093/gpbjnl/qzaf060)
Supplement: qzaf060_Supplementary_Data [file qzaf060_supplementary_data.zip › Table S2.xlsx]

## Sheet: Table S2
Table S2 Comparison of network-based cell clustering in PBMC
Number of genes	Regulation pairs	Types of clustering	CSN	LIONESS	CeSpGRN	scGeneRAI	kScReNI	wScReNI
500	Top 500	umap	0.609	0.003	0.727	0.182	0.744	0.867
		hclust	0.3	-0.006	0.665	0.158	0.708	0.758
	Top 800	umap	0.609	0.001	0.773	0.263	0.744	0.863
		hclust	0.299	0.005	0.655	0.167	0.696	0.796
	Top 1000	umap	0.609	0.001	0.768	0.255	0.749	0.852
		hclust	0.299	0.003	0.737	0.123	0.735	0.738
	Top 3000	umap	0.609	0.001	0.782	0.325	0.759	0.835
		hclust	0.299	0.002	0.753	0.227	0.725	0.778
2000	Top 500	umap	0.674	0.001	0.8	0.121	0.751	0.892
		hclust	0.311	0.002	0.745	0.036	0.496	0.734
	Top 800	umap	0.674	0.001	0.763	0.125	0.762	0.893
		hclust	0.311	0.001	0.731	0.104	0.502	0.857
	Top 1000	umap	0.674	0.001	0.763	0.175	0.762	0.887
		hclust	0.311	0.005	0.731	0.146	0.563	0.819
	Top 3000	umap	0.674	0.001	0.766	0.189	0.765	0.876
		hclust	0.311	0.001	0.677	0.185	0.57	0.72
	Top CSN	umap	0.674	0.285	0.783	0.312	0.764	0.866
		hclust	0.311	0.268	0.542	0.174	0.601	0.722
Note: The maximum ARI values are highlighted in bold. PBMC, peripheral blood mononuclear cell.
