# Supplementary material for: ScReNI: Single-cell Regulatory Network Inference Through Integrating scRNA-seq and scATAC-seq Data
Source: Genomics Proteomics Bioinformatics. 2025 Jul 1;23(4):qzaf060. doi: 10.1093/gpbjnl/qzaf060 (PMC12646639; doi:10.1093/gpbjnl/qzaf060)
Supplement: qzaf060_Supplementary_Data [file qzaf060_supplementary_data.zip › Table S3.xlsx]

## Sheet: Table S3
Table S3 Comparison of cell clustering based on cell-specific regulatory networks inferred by LINGER and wScReNI in PBMC
Number of top regulation pairs	Types of clustering	LINGER	wScReNI
300	umap	0.325	0.499
	hclust	0.322	0.382
500	umap	0.369	0.453
	hclust	0.35	0.394
800	umap	0.428	0.614
	hclust	0.294	0.401
1000	umap	0.425	0.611
	hclust	0.318	0.398
Note: The maximum ARI values are highlighted in bold. LINGER, lifelong neural network for gene regulation.
