# Supplementary material for: ScReNI: Single-cell Regulatory Network Inference Through Integrating scRNA-seq and scATAC-seq Data
Source: Genomics Proteomics Bioinformatics. 2025 Jul 1;23(4):qzaf060. doi: 10.1093/gpbjnl/qzaf060 (PMC12646639; doi:10.1093/gpbjnl/qzaf060)
Supplement: qzaf060_Supplementary_Data [file qzaf060_supplementary_data.zip › Table S4.xlsx]

## Sheet: Table S4
Table S4 Precision and recall of averaging cell-specific networks for LINGER and wScReNI using different top numbers of regulation pairs in PBMC
Number of top regulation pairs	Cell type	LINGER precision	wScReNI precision	LINGER recall	wScReNI recall
50	NK	0.02	0.06	0.005291	0.015873
	CD4 naive cells	0.04	0.12	0.010582	0.031746
	CD8 naive cells	0.04	0.12	0.010582	0.031746
	CD14 monocytes	0	0.14	0	0.037037
	Memory B cells	0.02	0.14	0.005291	0.037037
	CD16 monocytes	0.02	0.1	0.005291	0.026455
	cDC	0	0.2	0	0.05291
	Treg	0.04	0.14	0.010582	0.037037
80	NK	0.075	0.075	0.031746	0.031746
	CD4 naive cells	0.075	0.0875	0.031746	0.037037
	CD8 naive cells	0.0625	0.0875	0.026455	0.037037
	CD14 monocytes	0.025	0.1	0.010582	0.042328
	Memory B cells	0.0625	0.1125	0.026455	0.047619
	CD16 monocytes	0.05	0.0875	0.021164	0.037037
	cDC	0.0375	0.1625	0.015873	0.068783
	Treg	0.125	0.1125	0.0529101	0.047619
100	NK	0.1	0.07	0.0529101	0.037037
	CD4 naive cells	0.09	0.07	0.047619	0.037037
	CD8 naive cells	0.09	0.09	0.047619	0.047619
	CD14 monocytes	0.05	0.08	0.026455	0.042328
	Memory B cells	0.06	0.09	0.031746	0.047619
	CD16 monocytes	0.07	0.08	0.037037	0.042328
	cDC	0.09	0.14	0.047619	0.074074
	Treg	0.11	0.1	0.0582011	0.05291
500	NK	0.078	0.05	0.206349	0.132275
	CD4 naive cells	0.086	0.028	0.227513	0.074074
	CD8 naive cells	0.088	0.05	0.232804	0.132275
	CD14 monocytes	0.084	0.05	0.222222	0.132275
	Memory B cells	0.09	0.062	0.238095	0.164021
	CD16 monocytes	0.088	0.04	0.232804	0.10582
	cDC	0.088	0.072	0.232804	0.190476
	Treg	0.08	0.038	0.21164	0.100529
800	NK	0.06125	0.0425	0.259259	0.179894
	CD4 naive cells	0.06375	0.03	0.269841	0.126984
	CD8 naive cells	0.0625	0.05125	0.26455	0.216931
	CD14 monocytes	0.065	0.0525	0.275132	0.222222
	Memory B cells	0.06625	0.0525	0.280423	0.222222
	CD16 monocytes	0.06375	0.03875	0.269841	0.164021
	cDC	0.06	0.06375	0.253968	0.269841
	Treg	0.05875	0.0325	0.248677	0.137566
1000	NK	0.054	0.041	0.285714	0.216931
	CD4 naive cells	0.059	0.03	0.312169	0.15873
	CD8 naive cells	0.054	0.046	0.285714	0.243386
	CD14 monocytes	0.055	0.046	0.291005	0.243386
	Memory B cells	0.058	0.049	0.306878	0.259259
	CD16 monocytes	0.057	0.039	0.301587	0.206349
	cDC	0.052	0.057	0.275132	0.301587
	Treg	0.05	0.034	0.26455	0.179894
Note: The maximum precision and recall values are highlighted in bold. cDC, conventional dendritic cell; NK, natural killer; Treg, regulatory T cell.
