# Supplementary material for: ScReNI: Single-cell Regulatory Network Inference Through Integrating scRNA-seq and scATAC-seq Data
Source: Genomics Proteomics Bioinformatics. 2025 Jul 1;23(4):qzaf060. doi: 10.1093/gpbjnl/qzaf060 (PMC12646639; doi:10.1093/gpbjnl/qzaf060)
Supplement: qzaf060_Supplementary_Data [file qzaf060_supplementary_data.zip › Table S5.xlsx]

## Sheet: Table S5
Table S5 Runtime and memory usage for ScReNI and other methods
Number of cells	Methods	Runtime (min)	Memory usage (Gb)
400	CSN	0.3	12.4
	LIONESS	49.9	0.9
	CeSpGRN	201.2	3.1
	kScReNI	0.1	0.8
	wScReNI	27.3	1.1
	scGeneRAI	1534.5	0.5
	LINGER	2756.2	4.5
800	CSN	1.1	40.2
	LIONESS	145.2	1.7
	CeSpGRN	424.5	4.6
	kScReNI	0.2	2.1
	wScReNI	55.7	2.7
	scGeneRAI	2880.1	0.5
	LINGER	4116.7	5.1
1200	CSN	2.2	43.2
	LIONESS	412.1	2.1
	CeSpGRN	632.7	5.1
	kScReNI	0.3	2.7
	wScReNI	83.5	3.5
	scGeneRAI	4320.1	0.7
	LINGER	5476.9	5.6
