# Supplementary material for: ScReNI: Single-cell Regulatory Network Inference Through Integrating scRNA-seq and scATAC-seq Data
Source: Genomics Proteomics Bioinformatics. 2025 Jul 1;23(4):qzaf060. doi: 10.1093/gpbjnl/qzaf060 (PMC12646639; doi:10.1093/gpbjnl/qzaf060)
Supplement: qzaf060_Supplementary_Data [file qzaf060_supplementary_data.zip › Table S6.xlsx]

## Sheet: Table S6
Table S6 The list of frequencies of cell-enriched regulators in MG, RPC1, RPC2, and RPC3
Note: MG, Müller glial; RPC, retinal progenitor cell.
Index	Cell type	Enriched regulator	Frequency of regulator present in 100 cells
1	MG	Mxi1	74
2	MG	Nr2e3	74
3	MG	Hmga2	70
4	MG	Zfp516	69
5	MG	Meis1	68
6	MG	Smarca5	68
7	MG	Zfp36l1	68
8	MG	Pou2f2	67
9	MG	Sox11	67
10	MG	Sox2	63
11	MG	Jun	62
12	MG	Nr2f1	62
13	MG	Sox4	62
14	MG	Dpf2	61
15	MG	Fezf2	61
16	MG	Mafb	61
17	MG	Pax6	60
18	MG	Peg3	60
19	MG	Ppard	59
20	MG	Pou2f1	58
21	MG	Sox9	58
22	MG	Usf1	57
23	MG	Fos	56
24	MG	Neurod1	55
25	MG	Pou3f2	55
26	MG	Hmga1	54
27	MG	Chd2	53
28	MG	Klf9	53
29	MG	Nfic	53
30	MG	Hes5	52
31	MG	Nr2f2	52
32	MG	Nrl	52
33	MG	Hes1	51
34	MG	Irx5	51
35	MG	Otx2	51
36	MG	Ascl1	50
37	MG	Crx	48
38	MG	Jund	48
39	MG	Hbp1	47
40	MG	Maf	47
41	MG	Sox8	46
42	MG	Yap1	46
43	MG	Eno1	45
44	MG	Rarb	45
45	MG	Junb	44
46	MG	Sox5	44
47	MG	Fosb	42
48	MG	E2f4	39
49	MG	Myc	36
50	MG	Ctcf	35
51	MG	E2f3	35
52	MG	Foxp1	34
53	MG	Egr1	33
54	MG	Klf13	31
55	MG	Nfix	31
56	MG	Thrb	30
57	MG	Bach1	29
58	MG	Zfp236	29
59	MG	Nfib	28
60	MG	Id2	27
61	MG	Meis2	26
62	MG	Thra	26
63	MG	Zscan26	24
64	MG	Creb1	23
65	MG	Klf2	23
66	MG	Pknox1	23
67	MG	Nr2f6	21
68	MG	Prdm1	20
69	MG	Hnrnpul1	19
70	MG	Mxd1	18
71	MG	Rfx3	18
72	MG	Vsx2	18
73	MG	Gtf3c2	17
74	MG	Nfia	17
75	MG	Srf	17
76	MG	Dbp	16
77	MG	Zxdc	16
78	MG	Zfp266	15
79	MG	Zfp746	15
80	MG	Foxn3	14
81	MG	Insm1	14
82	MG	Nfatc3	14
83	MG	Xbp1	14
84	MG	Terf1	12
85	MG	Zfp568	12
86	MG	Tfap2b	11
87	MG	Gsc2	10
88	MG	Mxd3	10
89	MG	Atf6	8
90	MG	Dnttip1	8
91	MG	Rbpj	8
92	MG	Stat1	8
93	MG	Zic1	8
94	MG	Nr2c1	6
95	MG	Nr2e1	6
96	MG	Tfe3	6
97	MG	Zbtb48	6
98	MG	Hey1	5
99	MG	Lhx4	5
100	MG	Rest	5
101	MG	Vsx1	5
102	MG	Foxn4	4
103	MG	Zfhx3	4
104	MG	Arid5b	3
105	MG	Atf3	3
106	MG	Ebf1	3
107	MG	Foxg1	3
108	MG	Foxp2	3
109	MG	Gmeb1	3
110	MG	Hmx1	3
111	MG	Id4	3
112	MG	Zbtb16	3
113	MG	Isl1	2
114	MG	Mecom	2
115	MG	Rnf141	2
116	MG	Tbx3	2
117	MG	Tgif1	2
118	MG	Zfp251	2
119	MG	Zfp667	2
120	MG	Bhlhe23	1
121	MG	Gli1	1
122	MG	Hic2	1
123	MG	Lmo2	1
124	MG	Mybl1	1
125	MG	Neurog2	1
126	MG	Nhlh2	1
127	MG	Olig2	1
128	MG	Otx1	1
129	MG	Prox1	1
130	MG	Zbtb39	1
131	MG	Zfp711	1
1	RPC1	Sox4	72
2	RPC1	Pou2f2	71
3	RPC1	Smarca5	66
4	RPC1	Sox2	65
5	RPC1	Usf1	64
6	RPC1	Dpf2	63
7	RPC1	Irx5	63
8	RPC1	Nr2f1	62
9	RPC1	Zfp36l1	62
10	RPC1	Hmga2	61
11	RPC1	Meis1	61
12	RPC1	Fezf2	60
13	RPC1	Jun	60
14	RPC1	Mxi1	60
15	RPC1	Sox11	60
16	RPC1	Foxp1	59
17	RPC1	Zfp516	59
18	RPC1	Peg3	57
19	RPC1	Chd2	56
20	RPC1	Pax6	55
21	RPC1	Fos	54
22	RPC1	Pou2f1	54
23	RPC1	Klf13	53
24	RPC1	Maf	53
25	RPC1	Mafb	53
26	RPC1	Nr2e3	52
27	RPC1	Hmga1	48
28	RPC1	Nr2f2	48
29	RPC1	Jund	47
30	RPC1	Sox9	47
31	RPC1	Yap1	47
32	RPC1	Myc	46
33	RPC1	Hbp1	44
34	RPC1	Rarb	43
35	RPC1	Eno1	41
36	RPC1	Hes1	41
37	RPC1	Hes5	41
38	RPC1	Sox8	41
39	RPC1	E2f4	39
40	RPC1	Tbx5	38
41	RPC1	Creb1	36
42	RPC1	Ctcf	36
43	RPC1	Zic1	36
44	RPC1	Ppard	35
45	RPC1	Ascl1	34
46	RPC1	Pou3f2	33
47	RPC1	Rfx3	33
48	RPC1	Thra	33
49	RPC1	Hmx1	32
50	RPC1	Junb	31
51	RPC1	Nrl	31
52	RPC1	Rest	30
53	RPC1	Id2	29
54	RPC1	Egr1	28
55	RPC1	Otx1	28
56	RPC1	Hnrnpul1	27
57	RPC1	Nfib	27
58	RPC1	Sox5	25
59	RPC1	Mecom	24
60	RPC1	Otx2	24
61	RPC1	Fosb	23
62	RPC1	Rbpj	23
63	RPC1	Tbx3	23
64	RPC1	Dbp	22
65	RPC1	Gtf3c2	22
66	RPC1	Zfp667	22
67	RPC1	Nr2e1	21
68	RPC1	Tgif1	21
69	RPC1	Foxn3	20
70	RPC1	Zbtb16	20
71	RPC1	Zfp236	20
72	RPC1	Nfatc3	19
73	RPC1	Nr2f6	19
74	RPC1	Pknox1	19
75	RPC1	Bach1	18
76	RPC1	E2f3	18
77	RPC1	Vsx2	18
78	RPC1	Foxd1	17
79	RPC1	Klf9	17
80	RPC1	Meis2	17
81	RPC1	Mxd3	17
82	RPC1	Zfp266	17
83	RPC1	Zfp711	16
84	RPC1	Foxg1	15
85	RPC1	Bcl11b	13
86	RPC1	Zbtb48	13
87	RPC1	Atf3	12
88	RPC1	Foxp2	12
89	RPC1	Klf2	12
90	RPC1	Stat1	12
91	RPC1	Zscan26	11
92	RPC1	Hinfp	10
93	RPC1	Srf	10
94	RPC1	Xbp1	10
95	RPC1	Zxdc	10
96	RPC1	Insm1	9
97	RPC1	Foxn4	8
98	RPC1	Mxd1	8
99	RPC1	Nfic	8
100	RPC1	Zfhx3	8
101	RPC1	Dnttip1	7
102	RPC1	Rnf141	7
103	RPC1	Terf1	7
104	RPC1	Zfp568	7
105	RPC1	Hic2	6
106	RPC1	Nr2c1	6
107	RPC1	Zfp251	6
108	RPC1	Zfp746	6
109	RPC1	Gsc2	5
110	RPC1	Mybl1	5
111	RPC1	Ebf1	4
112	RPC1	Isl1	4
113	RPC1	Pitx3	4
114	RPC1	Hey1	3
115	RPC1	Neurod1	3
116	RPC1	Atf6	2
117	RPC1	Gmeb1	2
118	RPC1	Id4	2
119	RPC1	Irf8	1
120	RPC1	Lhx4	1
121	RPC1	Msx1	1
122	RPC1	Neurog2	1
123	RPC1	Prox1	1
1	RPC2	Usf1	68
2	RPC2	Pou2f2	67
3	RPC2	Zfp516	67
4	RPC2	Smarca5	64
5	RPC2	Hmga2	63
6	RPC2	Jun	63
7	RPC2	Fos	62
8	RPC2	Maf	62
9	RPC2	Peg3	62
10	RPC2	Dpf2	60
11	RPC2	Hes5	59
12	RPC2	Mxi1	59
13	RPC2	Sox11	59
14	RPC2	Irx5	58
15	RPC2	Nr2e3	58
16	RPC2	Pou2f1	58
17	RPC2	Sox9	58
18	RPC2	Fezf2	57
19	RPC2	Zfp36l1	57
20	RPC2	Nr2f1	56
21	RPC2	Meis1	55
22	RPC2	Hes1	54
23	RPC2	Jund	54
24	RPC2	Nr2f2	53
25	RPC2	Pax6	52
26	RPC2	Foxp1	49
27	RPC2	Hmga1	49
28	RPC2	Chd2	48
29	RPC2	Sox2	48
30	RPC2	Sox4	47
31	RPC2	Mafb	46
32	RPC2	Ppard	46
33	RPC2	Ascl1	45
34	RPC2	Egr1	45
35	RPC2	Ctcf	44
36	RPC2	Hbp1	43
37	RPC2	Sox8	43
38	RPC2	Fosb	42
39	RPC2	Yap1	42
40	RPC2	Pou3f2	40
41	RPC2	Rest	40
42	RPC2	Eno1	39
43	RPC2	Myc	39
44	RPC2	Klf13	36
45	RPC2	Sox5	36
46	RPC2	Rarb	34
47	RPC2	Id2	32
48	RPC2	Nrl	32
49	RPC2	Tbx3	32
50	RPC2	Zic1	32
51	RPC2	Otx2	30
52	RPC2	Creb1	29
53	RPC2	Junb	29
54	RPC2	Mecom	29
55	RPC2	Klf2	28
56	RPC2	Nfib	28
57	RPC2	Foxn3	27
58	RPC2	Nr2e1	27
59	RPC2	Nr2f6	26
60	RPC2	Pknox1	26
61	RPC2	Gtf3c2	25
62	RPC2	Rbpj	25
63	RPC2	Bach1	24
64	RPC2	E2f4	23
65	RPC2	Foxn4	23
66	RPC2	Mybl1	23
67	RPC2	Otx1	23
68	RPC2	Thra	23
69	RPC2	Zfp711	23
70	RPC2	Hmx1	22
71	RPC2	Hnrnpul1	22
72	RPC2	Klf9	22
73	RPC2	Zbtb16	22
74	RPC2	Foxg1	21
75	RPC2	Foxd1	20
76	RPC2	Foxp2	20
77	RPC2	Meis2	19
78	RPC2	Neurod1	19
79	RPC2	Tbx5	19
80	RPC2	Zfp568	19
81	RPC2	Mxd3	18
82	RPC2	Tgif1	17
83	RPC2	Neurog2	16
84	RPC2	Zfp746	15
85	RPC2	Zscan26	15
86	RPC2	Dbp	14
87	RPC2	Rfx3	14
88	RPC2	Vsx2	14
89	RPC2	Insm1	13
90	RPC2	Pitx3	13
91	RPC2	Zfp266	13
92	RPC2	E2f3	12
93	RPC2	Id4	12
94	RPC2	Xbp1	12
95	RPC2	Hic2	11
96	RPC2	Srf	11
97	RPC2	Terf1	11
98	RPC2	Zfp236	11
99	RPC2	Mxd1	10
100	RPC2	Nfia	10
101	RPC2	Hey1	9
102	RPC2	Rnf141	9
103	RPC2	Zxdc	9
104	RPC2	Ebf1	8
105	RPC2	Gli1	8
106	RPC2	Nfatc3	8
107	RPC2	Hinfp	7
108	RPC2	Nfix	7
109	RPC2	Zfp667	7
110	RPC2	Arid5b	6
111	RPC2	Msx1	6
112	RPC2	Stat1	6
113	RPC2	Crx	5
114	RPC2	Zfhx3	5
115	RPC2	Zbtb48	4
116	RPC2	Zfp362	4
117	RPC2	Dnttip1	3
118	RPC2	Gmeb1	3
119	RPC2	Irf8	3
120	RPC2	Nfic	3
121	RPC2	Zbtb39	3
122	RPC2	Zfp251	3
123	RPC2	Atf3	2
124	RPC2	Atf6	2
125	RPC2	Isl1	2
126	RPC2	Nr2c1	2
127	RPC2	Prox1	2
128	RPC2	Thrb	2
129	RPC2	Lmo2	1
130	RPC2	Nhlh2	1
131	RPC2	Tfap2b	1
132	RPC2	Tfe3	1
1	RPC3	Fezf2	72
2	RPC3	Hes5	72
3	RPC3	Nr2e3	72
4	RPC3	Nr2f1	71
5	RPC3	Pou2f2	70
6	RPC3	Mxi1	68
7	RPC3	Meis1	66
8	RPC3	Zfp516	66
9	RPC3	Sox2	65
10	RPC3	Peg3	64
11	RPC3	Dpf2	63
12	RPC3	Hmga2	63
13	RPC3	Sox8	61
14	RPC3	Maf	59
15	RPC3	Smarca5	59
16	RPC3	Chd2	56
17	RPC3	Irx5	56
18	RPC3	Jun	55
19	RPC3	Sox4	55
20	RPC3	Ascl1	54
21	RPC3	Sox9	54
22	RPC3	Usf1	53
23	RPC3	Yap1	53
24	RPC3	Zfp36l1	53
25	RPC3	Fos	52
26	RPC3	Sox11	50
27	RPC3	Foxp1	49
28	RPC3	Hmga1	49
29	RPC3	Pou2f1	48
30	RPC3	Pou3f2	48
31	RPC3	Ppard	48
32	RPC3	Jund	47
33	RPC3	Nr2f2	47
34	RPC3	Egr1	45
35	RPC3	Rarb	45
36	RPC3	Pax6	44
37	RPC3	Hes1	42
38	RPC3	Junb	42
39	RPC3	Sox5	42
40	RPC3	Ctcf	40
41	RPC3	Fosb	40
42	RPC3	Nrl	40
43	RPC3	Eno1	39
44	RPC3	Mafb	38
45	RPC3	Neurod1	38
46	RPC3	Klf13	36
47	RPC3	Otx2	35
48	RPC3	Rest	35
49	RPC3	Klf9	33
50	RPC3	Hbp1	32
51	RPC3	Id2	30
52	RPC3	Nfib	30
53	RPC3	Nfix	28
54	RPC3	Nr2e1	28
55	RPC3	Neurog2	26
56	RPC3	Bach1	25
57	RPC3	Hnrnpul1	25
58	RPC3	Nfic	25
59	RPC3	Nfia	24
60	RPC3	Pknox1	24
61	RPC3	Rfx3	24
62	RPC3	Tbx3	24
63	RPC3	Thra	24
64	RPC3	Zic1	24
65	RPC3	E2f4	23
66	RPC3	Mybl1	23
67	RPC3	Klf2	22
68	RPC3	Gli1	21
69	RPC3	Myc	21
70	RPC3	Stat1	21
71	RPC3	Xbp1	21
72	RPC3	Foxn3	20
73	RPC3	Rbpj	20
74	RPC3	Atf3	19
75	RPC3	Mxd1	19
76	RPC3	Srf	19
77	RPC3	Tgif1	19
78	RPC3	Zscan26	19
79	RPC3	E2f3	18
80	RPC3	Foxg1	18
81	RPC3	Hmx1	18
82	RPC3	Meis2	18
83	RPC3	Mxd3	18
84	RPC3	Vsx2	17
85	RPC3	Dbp	16
86	RPC3	Foxp2	16
87	RPC3	Gtf3c2	15
88	RPC3	Nr2f6	15
89	RPC3	Prdm1	15
90	RPC3	Tbx5	14
91	RPC3	Zfp746	14
92	RPC3	Foxn4	13
93	RPC3	Irf8	13
94	RPC3	Nfatc3	13
95	RPC3	Id4	12
96	RPC3	Hic2	11
97	RPC3	Tfap2b	11
98	RPC3	Crx	10
99	RPC3	Hey1	10
100	RPC3	Insm1	10
101	RPC3	Zfp251	10
102	RPC3	Zfp266	10
103	RPC3	Creb1	9
104	RPC3	Rnf141	9
105	RPC3	Zbtb16	9
106	RPC3	Olig2	8
107	RPC3	Terf1	8
108	RPC3	Thrb	8
109	RPC3	Zfp711	8
110	RPC3	Zxdc	8
111	RPC3	Foxd1	7
112	RPC3	Ptf1a	7
113	RPC3	Arid5b	6
114	RPC3	Atf6	6
115	RPC3	Isl1	5
116	RPC3	Lhx4	5
117	RPC3	Zfp236	5
118	RPC3	Zfp667	5
119	RPC3	Bcl11b	4
120	RPC3	Dnttip1	4
121	RPC3	Hinfp	4
122	RPC3	Lmo2	4
123	RPC3	Mecom	4
124	RPC3	Nr2c1	4
125	RPC3	Otx1	4
126	RPC3	Tfe3	4
127	RPC3	Zbtb39	4
128	RPC3	Zfhx3	4
129	RPC3	Zfp362	4
130	RPC3	Ebf1	3
131	RPC3	Gmeb1	3
132	RPC3	Nhlh2	3
133	RPC3	Pitx3	3
134	RPC3	Zbtb48	3
135	RPC3	Zfp568	3
136	RPC3	Gsc2	2
137	RPC3	Msx1	2
138	RPC3	Prox1	2
139	RPC3	Vsx1	1
